# Supplementary material for: Prevalence and Distribution of Endosymbionts in Bemisia tabaci Populations from Pakistan: Dominance of Arsenophonus in Indigenous Asia II-1 Population
Source: Insects. 2026 Jun 3;17(6):585. doi: 10.3390/insects17060585 (PMC13300422; doi:10.3390/insects17060585)
Supplement: Supplementary file 1 [file insects-17-00585-s001.zip]

Archive with 1 entries (1 files):
- insects-4264314-supplementary.pdf
